# Supplementary material for: Membrane curvature regulates the spatial distribution of bulky glycoproteins
Source: Nat Commun. 2022 Jun 2;13:3093. doi: 10.1038/s41467-022-30610-2 (PMC9163104; doi:10.1038/s41467-022-30610-2)
Supplement: Supplementary file 4 — Source Data [file 41467_2022_30610_MOESM4_ESM.xlsx]

## Sheet: Figure 1J
	Normalized nanobar end-to-side intensity ratios_U2OS cell on 200-nm nanobars
Corresponding figure	Figure 1J
Protein target	⍺-AP2	F-actin	CAAX	MUC1ΔCT-0TR	MUC1ΔCT-10TR	MUC1ΔCT-21TR	MUC1ΔCT-42TR
	2.36027	1.37598	0.992287	1.00655	0.965222	0.878988	0.913435
	1.99203	1.30841	0.968297	1.01896	0.909495	0.91399	0.837775
	1.42218	1.28456	1.04024	1.03566	0.972421	0.905506	0.851718
	1.63388	1.1984	0.951062	1.08035	1.00555	0.896515	0.898224
	1.3792	1.323	1.0037	1.00715	0.999112	0.95451	0.900301
	1.53313	1.20272	0.981336	1.00079	1.05174	0.895871	0.846945
	1.78943	1.12894	0.980106	0.982696	0.978372	0.902468	0.963385
	1.57392	1.40747	0.984162	1.01596	0.99726	0.938835	0.968541
	1.68045	1.43881	0.992435	0.999335	0.952076	0.832418	0.831427
	2.03868	1.23299	1.01468	1.00416	1.02602	0.834053	0.860077
	2.83422	1.42399	1.03855	1.027	1.00904	0.869067	0.938793
	2.22101	2.86234	1.05378	1.01394	1.05589	0.814419	0.907406
	1.57068	1.49536	0.964023	0.963573	1.13859	0.933695	0.846254
	2.22236	1.22099	1.00851	0.989906	1.04391	0.854063	0.822307
	1.49241	1.32472	0.940629	1.01854	1.10629	0.831648	0.869008
	1.564	1.22019	0.948645	1.03771	1.08004	0.922221	0.805494
	1.57824	1.25814	0.955476	0.999316	1.048	0.864915	0.858728
	3.68778	1.202	1.11371	1.0175	1.03714	0.888669	0.928501
	2.1741	1.38615	0.977039	1.02682	1.03521	0.887094	0.906175
	2.26565		0.991124	1.03974	1.03043	0.913708	0.943018
	2.30189		1.04988	1.0289	1.02364	0.935075	0.910743
	3.63079		1.01455	1.01547	1.02043	0.869443	0.934368
			1.01729	0.991974	1.01513	0.975626	0.896705
			1.0114	1.00202	1.01285	0.928159	0.917491
			0.967607	0.972113	1.01268	0.940549	0.844058
			1.02133	1.01269	1.00873	0.875334	0.908931
			1.0603	1.0305	1.00337	0.838853	0.820755
			1.00574	1.23505	1.00219	0.925599	0.890436
			0.937277	1.07263	0.997152	0.929388	0.811065
			0.99144	1.01222	0.996534	0.930562	0.837169
			0.953983	1.11403	0.989864	0.955115	0.924218
			0.9771	1.09136	0.987661	0.892593	0.897061
			1.00403	1.02269	0.985418	0.929539	0.921239
			0.994606	1.00932	0.984196	0.941836	0.821987
			1.00791	1.05739	0.983826	0.990936	0.935597
			0.945748	1.08521	0.981536	0.936721	0.936853
			1.0144	1.01734	0.979861	0.851578	0.907449
			0.967122	1.02232	0.973053	0.856458	0.875068
			0.984176		0.972905	0.80925	0.884331
			0.947207		0.971173	0.901074	0.88493
			0.990833		0.966337	0.96666	0.92755
			0.998861		0.966053	0.947168	0.892857
			0.991518		0.964528	0.812956	0.85917
			1.01826		0.962137	0.845378	0.948276
			0.954693		0.961	0.889869	0.94142
			0.984646		0.960694	0.996881	0.919655
			0.952556		0.957209	0.894071	0.89137
			0.969662		0.955724	0.88709	0.847107
			0.973973		0.955118		0.866298
			1.0083		0.954684		0.873483
			1.0074				0.958211
			0.981245				0.897633
			1.04535				0.901453
			0.964529				0.768648
			0.96095				0.879865
			0.960114				0.921358
			0.951288				0.879528
			0.924318				0.866554
			1.01101				0.883687
			1.02849				0.877701
			0.963801				0.922267
			0.974624				0.922999
			1.00897				0.930073
			1.05333
			0.975409
			1.04703
			1.00596
			1.01409
			0.943142
			1.02369
			0.981842
			0.929818
			1.02608
			0.97487
			1.00123
			1.00888
			0.972265
			0.95051
			0.998325
			1.01619
			1.00063
			0.985722
			1.05974
			1.05385
			0.982487
			1.05167
			0.999828
			1.01523
			0.924241
			0.98013
			1.03849
			1.03905
			0.983014
			1.04573
			0.965362
			0.974683
			1.00303
			1.00463
			0.984587
			1.02355
			1.12333
			0.955864
			1.00771
			0.989231
			1.01856
			0.939036
			0.971089
			0.997204
			1.06132
			0.986734
			1.03633
			1.00013
			0.960798
			0.953447
			0.993942
			0.992016
			1.06379
			1.08985
			0.996585
			1.02165
			0.930987
			1.03473
			0.95577
			1.00516
			0.973644
			1.00183
			0.985292
			1.06362
			0.992703
			1.02816
			1.0215
			1.03478
			0.934963
			0.974879
			1.00792
			0.996158
			0.951077
			1.00774
			0.938151
			0.977446
			0.958794
			1.00566
			0.995773
			1.0912
			1.01982
			1.06473
			1.086
			0.980886
			1.06855
			1.04558
			0.964779
			1.03172
			1.01467
			0.973094
			0.982703
			1.00712
			1.00265
			1.0328
			1.02391
			1.00312
			1.0085
			0.996149
			1.03161
			1.04891
			1.07716
			1.07213
			1.00586
			1.00512
			1.01458
			0.974743

## Sheet: Figure 1N, S4C
	Normalized nanopillar-to-cytosolic background intensity ratios_HeLa cell on 200-nm nanopillars
Corresponding figure	Figure 1N & Suppl. Fig. 4C		Figure 1N	Suppl. Fig. 4C
Protein target	⍺-MUC1	CellMask	⍺-AP2	F-actin
	0.924076	1.17762	1.4576	1.34674
	1.0023	0.794684	1.37475	1.36219
	0.776284	1.11111	1.6558	1.15772
	0.841275	1.06697	2.11713	1.03011
	0.562856	0.796771	1.23973	1.17073
	0.484128	0.863757	1.45751	1.40972
	0.91555	0.881672	1.75248	1.44704
	0.690328	0.786306	2.24229	1.48373
	0.73218	1.03556	1.11275	1.26484
	0.633435	1.173	1.24213	1.01799
	1.02745	0.873575	2.13491	1.14542
	0.964945	1.09221	1.83502	1.15828
	0.666713	0.812817	1.58015
	0.874892	1.37046	1.38308
	0.862149	1.34225	1.59876
	0.830897	0.984836	1.33129
	0.824875	0.928837	1.66852
	1.16076	1.00629	1.78724
	1.17423	0.97331	1.94556
	1.08632	1.06467	1.95244
	0.957425	0.947099	1.39402
	1.11744	0.845631	1.45641
	1.09001	1.00624
	0.879545	0.994866
	0.943683	1.06947
	1.18679
	1.06286

## Sheet: Figure 1O, 4G, 4I, S5E
	Normalized nanopillar-to-cytosolic background intensity ratios_U2OS cell on 200-nm nanopillars
Corresponding figure	Figure 1O, 4G, 4I & Suppl. Fig. 5E	Figure 1O	Figure 1O, 4G, 4I & Suppl. Fig. 5E	Figure 1O	Suppl. Fig. 5E	Figure 4G	Figure 4I
Protein target	MUC1ΔCT-42TR	MUC1ΔCT-0TR	CAAX	⍺-AP2	F-actin	MUC1ΔCT-42TR mutant	MUC1ΔCT-42TR + StcE
	0.88468	1.00059	0.892226	1.47761	1.56067	0.634386	1.05102
	1.06159	1.17343	1.15166	1.80986	1.16346	0.698753	0.821889
	0.716914	1.45677	1.01279	1.54935	1.36178	0.772063	0.948226
	0.766855	1.14494	0.742974	1.31225	1.06064	0.97046	0.934831
	0.868348	1.45385	0.97608	1.43363	1.32138	1.04192	0.731045
	0.731314	1.42033	0.740518	1.4657	1.40242	0.971596	0.769688
	0.704059	1.29208	1.06793	1.08711	1.14757	1.01436	0.745336
	0.840907	0.917953	1.04982	1.37556	1.03325	1.02747	1.05696
	0.932322	1.12171	0.930247	1.20493	1.21777	0.988782	1.08212
	0.748935	1.4849	0.98301	1.25633	1.1823	1.02923	0.950444
	0.721956	1.46292	1.01091	1.33373	1.36752	1.01357	1.23438
	0.796172	0.964028	0.769992	1.12098	0.940864	0.779318	1.06966
	0.765177	1.24469	0.821957	1.2821	1.17598	0.875724	0.997374
	0.663888	1.19291	0.854664	1.30189	1.01053		1.0666
	0.858089	0.985265	0.720951	1.36439	1.47253		1.31641
	0.844342	0.978941	0.925253	1.23709			0.728399
		0.899656	0.918711				0.977747
		0.829607	0.681639				0.599462
		0.804647	1.23741				1.22467
		1.14212	0.927192				1.02225
		1.19833	0.664486				0.78728
		1.12176	0.993169				1.39739
		1.10354	0.966804
			1.1881
			0.681704
			0.679801
			1.31605
			1.39862
			0.695435
			1.17822
			1.17457
			0.7927
			1.03284
			1.3049
			0.967783
			0.832043
			0.812309
			0.998836
			0.999371
			1.18699
			1.14776
			1.11314
			0.92991
			1.17328
			1.12781
			1.01677
			0.853721
			1.05825
			1.05153
			1.11041
			0.928957
			1.08723
			1.22149
			1.23966
			0.751244
			1.01628
			1.03622
			1.3548
			1.50086

## Sheet: Figure 2G, 2F, S8
	Normalized intensity ratios_U2OS cell on gradient nanoXs																	Normalized intensity ratios_U2OS cell on gradient nanoXs																	Normalized intensity ratios_U2OS cell on gradient nanoXs
Corresponding figure	Figure 2F			Data not shown			Figure 2F			Data not shown			Figure 2F				Corresponding figure	Suppl. Fig. 8			Data not shown			Suppl. Fig. 8			Data not shown			Suppl. Fig. 8				Corresponding figure	Figure 2G			Data not shown			Figure 2G			Data not shown			Figure 2G
Protein target	MUC1ΔCT-42TR																Protein target	MUC1ΔCT-0TR																Protein target	F-actin
Inner angle of NanoX (deg)	30			45			60			75			90				Inner angle of NanoX (deg)	30			45			60			75			90				Inner angle of NanoX (deg)	30			45			60			75			90
Type of ratio (Type of curvature)	End-to-side (+)	Inner-to-side_1 (-)	Inner-to-side_2 (-)	End-to-side (+)	Inner-to-side_1 (-)	Inner-to-side_2 (-)	End-to-side (+)	Inner-to-side_1 (-)	Inner-to-side_2 (-)	End-to-side (+)	Inner-to-side_1 (-)	Inner-to-side_2 (-)	End-to-side (+)	Inner-to-side_1 (-)	Inner-to-side_2 (-)		Type of ratio (Type of curvature)	End-to-side (+)	Inner-to-side_1 (-)	Inner-to-side_2 (-)	End-to-side (+)	Inner-to-side_1 (-)	Inner-to-side_2 (-)	End-to-side (+)	Inner-to-side_1 (-)	Inner-to-side_2 (-)	End-to-side (+)	Inner-to-side_1 (-)	Inner-to-side_2 (-)	End-to-side (+)	Inner-to-side_1 (-)	Inner-to-side_2 (-)		Type of ratio (Type of curvature)	End-to-side (+)	Inner-to-side_1 (-)	Inner-to-side_2 (-)	End-to-side (+)	Inner-to-side_1 (-)	Inner-to-side_2 (-)	End-to-side (+)	Inner-to-side_1 (-)	Inner-to-side_2 (-)	End-to-side (+)	Inner-to-side_1 (-)	Inner-to-side_2 (-)	End-to-side (+)	Inner-to-side_1 (-)	Inner-to-side_2 (-)
	0.875062	0.870728	0.850429	0.910216	1.01003	0.990571	0.908165	0.982817	1.0134	0.776238	1.14337	1.0101	0.903015	0.897536	0.98083			0.901908	0.921233	0.981954	0.953595	1.13597	0.984569	0.85838	0.919884	0.849726	0.913423	1.0646	0.942628	0.926681	1.02475	1.09556			1.09131	0.796444	0.833237	1.13456	1.0106	0.958704	1.06405	1.07015	1.03155	0.847665	1.04139	1.01234	0.897406	1.07511	1.09262
	0.891487	0.847552	0.994802	0.961352	0.952206	0.947628	1.00884	1.07565	0.983573	0.932542	1.05228	1.09222	0.910654	1.10535	1.01157			0.98211	0.985216	0.964535	0.859415	1.44663	1.1896	1.03119	1.02696	0.922749	0.986894	0.965658	1.00364	1.037	0.987536	0.922226			0.937621	0.781784	0.973777	0.992707	0.900798	0.907474	1.05153	1.05952	0.962549	1.32098	1.19909	1.06994	1.6432	0.908063	0.860779
	0.859282	1.00162	0.980695	0.939347	0.961441	0.859456	0.932598	0.98081	1.02392	0.915822	0.933753	0.998935	0.781117	1.35974	1.26947			0.990542	1.02144	1.04598	0.961194	1.10251	1.16671	0.994295	0.906557	0.85536	0.877039	1.01197	0.945879	1.11485	0.960857	0.915892			1.02823	0.747658	0.505118	1.54267	0.85084	0.807494	1.0788	0.998631	1.02808	1.49453	0.859433	0.919544	1.46969	0.956295	0.962505
	0.971135	0.869021	1.00261	0.840644	1.19527	0.995428	0.970207	1.09025	1.08041	0.876786	1.03102	1.04677	0.8984	0.978837	1.1772			0.836984	1.03585	1.00211	1.03771	1.05244	1.19723	0.959916	0.993929	1.0478	0.885396	0.972877	0.917383	1.03983	0.999949	1.13155			1.76284	0.9677	0.976346	1.63149	0.684592	0.703233	1.25226	1.01394	1.07787	1.15599	1.03548	1.07505	1.3626	1.15054	1.16535
	0.954702	1.1763	0.999989	1.03277	0.839001	0.986939	0.849523	1.23649	1.07042	0.945775	1.13945	0.972473	1.01466	1.11081	1.08869			0.880655	0.948664	0.770259	0.846096	1.01326	1.12295	0.851914	1.07786	1.12172	1.0494	0.969489	0.885317	1.0395	0.962256	0.955046			1.19147	1.01098	1.06253	1.42945	0.744156	0.777503	1.35754	1.12066	0.965423	1.05414	1.0679	1.21368	1.03033	0.959864	0.938436
	0.934863	1.16802	0.913447	0.835307	1.18027	1.08948	0.951447	1.23663	1.04589	0.953208	1.03926	0.957503	0.818683	1.16627	1.10449			1.01129	0.938503	0.945003	0.965365	1.02085	0.916354	0.883511	1.05449	1.01792	0.951064	1.09839	1.05399	1.12508	1.10642	1.14873			1.20203	0.935689	1.01137	1.35272	0.81311	0.826805	1.3944	1.30137	1.16443	1.14576	0.872398	1.03071	0.948399	1.05845	1.14448
	0.881122	0.880826	0.929546	0.819594	0.923665	1.14409	0.852902	0.928521	1.30723	0.887851	1.32176	1.20158	1.03843	1.04073	1.04692			1.07317	0.883562	0.956959	0.761433	1.01645	1.11797	1.0004	0.998966	0.811196	1.1582	1.07457	0.862589						1.04403	0.919728	0.97348	1.05099	0.980749	0.981488	0.986542	1.25934	1.09462	1.34493	0.820391	0.911138	1.22754	1.25351	1.37719
	0.959396	0.893975	1.4669	1.00727	1.01969	0.929142	1.02301	0.911166	0.890857	1.06782	1.06447	0.93757	0.660829	1.12341	0.963852			1.00248	1.07012	1.06008	0.830015	1.04419	0.967548	0.967116	0.979822	0.972328									1.05968	0.751578	0.69806	1.14635	0.888879	0.98189	1.6222	0.76555	0.814793	1.07354	1.05011	1.00364	0.959457	0.909541	0.891614
	0.946318	1.01533	0.976904	1.03648	0.922513	1.10979	0.809048	0.94426	0.868225	0.847392	1.21495	0.966933	0.923013	0.913308	1.30555			1.01358	0.935245	0.931299	1.21873	1.16957	0.999413	1.08567	0.928837	0.868627									0.969543	0.911462	1.17869	1.14745	0.962876	0.950809	1.21522	0.943145	0.998758	1.43756	0.917859	1.06089	0.939328	1.27755	1.18503
	0.923479	1.17579	0.967616	1.02474	0.992637	1.00082	1.23478	1.3242	1.57768	0.698891	1.49608	1.32446	0.65101	1.00626	0.844488			1.06825	1.01464	1.01692	0.933763	1.04251	1.01392	1.00787	0.93238	0.924865									1.27391	0.920652	1.05467	0.997099	0.827012	0.929747	1.33862	1.27446	1.16615	1.29562	1.02179	0.951365	1.73815	0.848326	0.806133
	0.775668	0.981848	0.888123	0.864379	1.30559	1.118	0.870625	1.14945	1.08458	0.673393	0.818566	1.01903	0.638704	1.19596	0.986022			1.02496	0.967479	1.27836	1.10461	1.04173	1.04915	1.05747	1.10269	1.15109									1.04163	0.9668	0.997497	1.09806	0.977555	1.01838	1.54383	1.02153	1.09696	1.51297	1.0198	0.964198	0.975732	0.981364	0.9602
	0.887293	0.960555	0.925738	1.08328	0.973424	1.02534	0.805478	1.05216	1.13922	0.849623	0.998221	0.827798	0.718671	0.957173	1.09785			0.96805	0.996007	0.897368	0.964202	0.955194	0.996205	1.25059	1.32982	0.947009									0.806293	1.00176	1.12355	1.19322	0.8757	0.87515	1.47771	0.915572	0.943209	0.968038	1.09363	1.05323	0.876666	0.952417	0.901295
	0.813195	0.987062	0.746767	0.978437	1.62089	1.05092	0.756621	1.01795	1.31076				0.713624	1.1324	1.14653			0.950067	1.00355	0.954361	1.20162	0.96887	0.871867	1.00602	1.03169	0.988982									0.884798	0.863801	0.929435	1.12362	0.887916	0.937311	1.13015	0.991658	0.906574	1.38596	1.12148	1.1074	1.39151	0.858569	0.870173
	0.819818	1.00906	1.04146	0.715127	1.22012	1.11517												0.938105	0.959365	1.13344	1.0059	1.07816	1.08508	0.927355	1.02644	0.980909									1.07317	0.918318	1.0206	0.895523	0.987782	0.955431	0.887036	1.14841	0.980683	1.90085	0.970083	0.98582	1.35546	0.990186	1.05863
	0.782756	0.953782	0.989765	0.818382	1.17582	1.18291												0.941099	0.839238	1.0076	0.98035	1.20874	1.16908	0.924983	0.891213	1.02387									1.08001	0.909228	1.11322	1.0956	1.41511	1.30296	1.19191	1.25032	1.00563	1.20072	1.0036	0.908501	1.11074	0.915531	0.87575
				0.691982	1.02887	1.08944												1.02224	0.966542	0.942582	1.11315	1.016	1.02168	1.05833	1.09246	1.05787									1.11928	0.67551	0.641738	1.13923	0.814936	0.93647	1.16773	0.829163	0.912371	0.908636	1.49338	1.2192	1.54445	0.773813	0.78205
																		1.02083	1.09498	1.07576	0.916842	1.0194	1.19143												1.07631	1.30615	1.21737	0.917667	1.07792	0.918257	0.880521	0.828335	0.756847	1.58609	0.87148	0.852628	1.73422	0.712424	0.628777
																					0.964664	0.994548	1.07088												1.20958	0.683301	0.774426	1.42127	1.15499	1.23981	1.23892	0.888397	1.05893	1.11776	0.977819	1.03408	1.09224	1.05314	1.27019
																					0.99974	0.965357	1.01177												1.65249	0.721279	0.805806	1.27306	0.721467	0.79895	1.43087	0.862349	0.918739	1.24143	0.839395	0.897639	1.32857	0.786479	0.874914
																					1.08311	1.02173	1.01089												1.28282	0.848981	1.04364	1.22906	0.86739	0.745737	1.78399	0.919786	0.887412	0.978185	1.00946	1.06024	1.66192	0.752675	0.855176
																																			1.26255	0.924149	1.19053	0.996065	0.880598	0.849364	0.845124	0.949059	0.766127	1.0417	0.966021	0.872533	1.21028	0.870307	0.990671
																																			1.2775	0.911356	1.06545	1.64016	0.989669	0.9081	1.22626	0.920164	0.947525	1.09891	0.930903	1.05777	1.31443	0.650144	0.750286
																																			1.03099	0.954945	0.992163	1.03799	0.865623	0.882893	1.14463	0.961307	0.993771	1.23581	1.05039	0.833054	1.14444	0.994242	0.988609
																																			1.0871	1.02472	0.929924	1.06569	0.831573	0.968432	1.275	1.03005	0.994767	1.50617	0.997597	0.927166	1.18624	1.19044	0.953533
																																			1.03793	1.01833	1.07344	1.13038	0.962154	0.937476	1.3083	0.982647	1.06248	1.95408	1.10253	1.47175	1.1745	0.691895	0.753532
																																			1.28289	0.821617	1.02301	0.985399	1.12589	0.924824	1.28372	0.883499	0.907263	2.73726	0.970989	0.897653	1.60365	1.13484	1.0457
																																			0.962253	0.90526	1.05797	1.33687	0.935801	0.994222	1.23607	0.958469	1.06383
																																			1.31909	0.910622	0.989395	0.985496	1.02959	1.02399	1.41158	0.894345	1.01838
																																			1.10791	0.791682	0.937458	1.27796	1.09667	1.08315	0.98268	1.07356	1.04364
																																			1.19153	0.94831	0.981222	1.34362	0.88947	0.849596	1.2768	1.02001	1.03483
																																			1.65186	0.833392	0.983677	1.28027	0.809477	0.934675	1.25325	0.704155	0.875806
																																			1.03263	0.804904	1.04904	1.12506	0.953172	1.24163	1.60102	0.949881	0.952826
																																			1.33416	0.66707	0.765602	1.20911	0.687943	0.701684	2.12283	0.853665	1.04538
																																			1.20947	0.840467	0.955733	1.84717	0.665994	0.724901	1.63865	0.822742	0.926143
																																						1.22316	0.892211	0.838005	1.99401	0.775659	0.842006
																																						1.15222	0.87729	0.905788	1.63899	1.08394	0.982003
																																									1.32826	0.957834	0.989586

## Sheet: Figure 3E, 3F, 4E, 4F
	Colocalization analysis (Pearson's correlatino coefficient) with IRSp53 - U2OS cell									Colocalization analysis (Pearson's correlatino coefficient) with FBP17 - U2OS cell									Colocalization analysis (Pearson's correlatino coefficient) with full-length MUC1 - U2OS cell				Colocalization analysis (Pearson's correlatino coefficient) with ⍺-MUC1 - HeLa cell
Corresponding figure	Figure 3E	Figure 3E & 4E			Figure 4E				Corresponding figure	Figure 3E	Figure 3E & 4F			Figure 4F				Corresponding figure	Suppl. Fig. 12C			Corresponding figure	Figure 3F
Protein target	MUC1ΔCT-0TR	MUC1ΔCT-10TR	MUC1ΔCT-21TR	MUC1ΔCT-42TR	MUC1ΔCT-10TR mutant	MUC1ΔCT-21TR mutant	MUC1ΔCT-42TR mutant		Protein target	MUC1ΔCT-0TR	MUC1ΔCT-10TR	MUC1ΔCT-21TR	MUC1ΔCT-42TR	MUC1ΔCT-10TR mutant	MUC1ΔCT-21TR mutant	MUC1ΔCT-42TR mutant		Protein target	IRSp53	FBP17		Protein target	IRSp53	FBP17
	0.433	0.464	0.26	0.456	0.488	0.536	0.481			0.344	0.139	0.142	0.239	0.477	0.505	0.377			0.516	0.41			0.325	0.123
	0.477	0.191	0.464	0.421	0.536	0.498	0.377			0.577	0.153	0.182	0.121	0.255	0.425	0.337			0.501	0.358			0.323	0.1
	0.596	0.309	0.326	0.357	0.232	0.612	0.239			0.458	0.149	0.134	0.367	0.286	0.402	0.273			0.441	0.357			0.266	0.059
	0.403	0.346	0.637	0.401	0.591	0.413	0.621			0.338	0.283	0.195	0.223	0.316	0.331	0.456			0.598	0.266			0.239	0.173
	0.369	0.556	0.368	0.32	0.445	0.404	0.223			0.544	0.1	0.067	0.294	0.219	0.388	0.372			0.608	0.386			0.218	0.112
	0.504	0.576	0.499	0.368	0.49	0.262	0.188			0.397	0.179	0.045	0.274	0.27	0.329	0.576			0.42	0.422			0.127	0.034
	0.548	0.393	0.668	0.437	0.65	0.232	0.252			0.419	0.184	0.198	0.211	0.356	0.573	0.309			0.448	0.342				0.182
	0.407	0.521	0.35	0.471		0.435	0.209			0.536	0.444	0.144	0.262	0.35	0.453	0.256			0.514	0.412				0.165
	0.308	0.46	0.512	0.306		0.542	0.635			0.42	0.377	0.133	0.146	0.233	0.355	0.471			0.683	0.315				0.165
	0.507	0.598	0.627	0.366			0.728			0.451	0.332	0.242	0.163	0.312	0.59	0.345			0.32	0.482				0.092
	0.46	0.411	0.69	0.537			0.309			0.485	0.305	0.216	0.253	0.422	0.362	0.214			0.602	0.284				0.117
	0.702	0.479	0.472	0.321			0.492			0.407	0.58	0.389	0.204	0.367	0.564	0.251			0.538	0.398				0.061
	0.446	0.685	0.475	0.603			0.538			0.481	0.283	0.25	0.271	0.375	0.483	0.253			0.629	0.236				0.163
	0.63	0.393	0.585	0.417			0.587			0.649	0.447	0.289	0.16	0.378	0.538	0.189			0.49	0.389				0.068
	0.615	0.574	0.472	0.349			0.349			0.554	0.629	0.103	0.295	0.622	0.436	0.142			0.394	0.378
	0.607	0.519	0.323	0.561			0.402			0.315	0.228	0.151	0.145	0.46	0.342	0.115			0.535	0.313
	0.598	0.593	0.615				0.699			0.374	0.171	0.318	0.196	0.457	0.299	0.354			0.54	0.286
	0.373		0.56				0.545			0.493	0.259	0.235	0.269	0.479	0.138	0.508			0.63	0.446
	0.415		0.612				0.604			0.639	0.299	0.366	0.219	0.562	0.317	0.556			0.682	0.412
	0.442		0.598				0.57			0.371	0.539	0.294	0.234	0.584	0.501	0.306			0.521	0.383
	0.777						0.652			0.456	0.255	0.324	0.231	0.392		0.447			0.603	0.397
	0.638						0.589			0.299	0.349	0.186	0.415	0.481		0.297			0.301	0.278
	0.558						0.612				0.449	0.209	0.454	0.369		0.319			0.573	0.467
	0.393						0.588				0.343	0.325	0.159	0.363		0.272			0.657	0.212
							0.462				0.397	0.379	0.362	0.315		0.474			0.604	0.434
											0.343		0.24	0.219		0.304			0.563	0.105
											0.233		0.388	0.332		0.135				0.307
											0.309			0.432		0.505				0.271
											0.196					0.342				0.295
											0.539					0.279				0.366
																0.393				0.473
																0.271				0.341
																0.521				0.208
																				0.245
																				0.331

## Sheet: Figure 5D, 5E, 5G, 5H
	Normalized intensity ratios_SLB with 30% DGS-Ni-NTA on gradient nanoXs																	Normalized intensity ratios_SLB with 30% DGS-Ni-NTA on gradient nanoXs																	Normalized intensity ratios_SLB with 10% DGS-Ni-NTA on gradient nanoXs
Corresponding figure	Figure 5D			Data not shown			Figure 5D			Data not shown			Figure 5D				Corresponding figure	Figure 5E			Data not shown			Figure 5E			Data not shown			Figure 5E				Corresponding figure	Figure 5G			Data not shown			Figure 5G			Data not shown			Figure 5G
Protein target	Podocalyxin (Podxl)																Protein target	Deglycosylated Podocalyxin																Protein target	Podocalyxin (Podxl)
Inner angle of NanoX (deg)	30			45			60			75			90				Inner angle of NanoX (deg)	30			45			60			75			90				Inner angle of NanoX (deg)	30			45			60			75			90
Type of ratio (Type of curvature)	End-to-side (-)	Inner-to-side_1 (+)	Inner-to-side_2 (+)	End-to-side (-)	Inner-to-side_1 (+)	Inner-to-side_2 (+)	End-to-side (-)	Inner-to-side_1 (+)	Inner-to-side_2 (+)	End-to-side (-)	Inner-to-side_1 (+)	Inner-to-side_2 (+)	End-to-side (-)	Inner-to-side_1 (+)	Inner-to-side_2 (+)		Type of ratio (Type of curvature)	End-to-side (-)	Inner-to-side_1 (+)	Inner-to-side_2 (+)	End-to-side (-)	Inner-to-side_1 (+)	Inner-to-side_2 (+)	End-to-side (-)	Inner-to-side_1 (+)	Inner-to-side_2 (+)	End-to-side (-)	Inner-to-side_1 (+)	Inner-to-side_2 (+)	End-to-side (-)	Inner-to-side_1 (+)	Inner-to-side_2 (+)		Type of ratio (Type of curvature)	End-to-side (-)	Inner-to-side_1 (+)	Inner-to-side_2 (+)	End-to-side (-)	Inner-to-side_1 (+)	Inner-to-side_2 (+)	End-to-side (-)	Inner-to-side_1 (+)	Inner-to-side_2 (+)	End-to-side (-)	Inner-to-side_1 (+)	Inner-to-side_2 (+)	End-to-side (-)	Inner-to-side_1 (+)	Inner-to-side_2 (+)
	1.14819	0.892269	0.887193	0.993587	0.817107	0.925128	1.10347	0.912228	0.839919	1.09143	0.934297	0.829528	1.0497	0.856149	0.779365			1.07397	1.00085	1.10606	1.00497	0.911629	1.06563	1.0144	0.890802	0.886152	0.992291	0.914457	0.97831	1.01544	0.972773	0.912005			1.15377	1.32482	0.938244	1.0262	1.25463	0.977049	1.03311	1.20478	1.02265	1.06231	1.29755	1.03779	1.01461	1.19319	1.14648
	1.13916	0.934333	0.938447	1.09956	0.958236	0.966345	1.10336	0.974496	0.964028	0.939084	1.06915	0.914988	0.928964	1.00103	1.01692			1.0231	0.972639	1.07628	1.023	0.900785	1.0042	0.945883	1.0374	0.948874	1.02728	1.07475	1.04054	0.991918	1.08307	0.957958			0.989008	1.18159	0.832252	1.11123	1.20773	1.1365	1.05955	1.24426	1.05261	1.13315	1.17446	1.13761	1.14158	1.10579	1.08047
	1.1463	0.913194	0.964366	1.10486	0.885497	0.924142	1.07702	0.909995	0.925571	1.08281	0.838218	0.925954	1.04162	0.833852	0.90196			1.07554	0.869688	1.02041	1.17378	0.87059	0.867978	0.993008	0.811589	0.905841	0.894779	0.821415	0.799444	0.907121	0.746382	0.707772			1.05108	1.33771	1.00401	1.02553	1.22124	1.07141	1.06312	1.14124	1.00495	1.03065	1.20769	1.16934	0.918984	1.1318	1.09236
	1.26662	0.90198	1.01539	1.12782	0.849633	1.03312	1.23702	0.876721	0.92551	1.19887	0.878186	0.89897	1.16143	0.833225	0.86139			1.01003	0.755141	0.886124	1.09952	0.916094	0.917945	1.00479	0.855432	0.991049	1.07704	0.91486	0.899477	1.06042	0.899668	0.863661			1.01249	1.03362	0.901434	1.09748	1.07943	0.868504	1.20118	0.941619	0.949948	1.14628	1.05127	0.938258	1.1326	1.00827	1.06373
	1.23517	0.972099	1.0295	1.07464	0.970795	0.907798	1.17727	0.939811	0.913619	1.03041	0.933415	0.895049	1.08183	0.792511	0.825122			1.10315	0.946753	1.0928	1.03002	0.854853	1.0101	1.01048	0.992299	0.885965	1.05807	0.949193	0.937516	0.958313	0.797104	0.820167			1.06115	1.33976	1.0632	1.17692	1.01416	1.08501	1.2082	0.915537	0.911448	0.672295	1.02896	1.05303	1.04775	0.965144	1.08068
	1.30012	0.928534	1.05562	1.27105	0.904787	0.878764	1.25923	0.895442	0.864387	1.20893	0.955527	0.88623	1.24093	0.897289	0.932571			1.07877	0.867055	0.971532	1.00605	0.892088	0.936579	0.894051	0.953458	1.15969	1.07373	0.997729	0.896319	0.979091	1.08329	0.932912			1.01072	0.893949	1.11386	1.08616	1.09307	1.04958	0.971557	0.970626	1.05222	1.10924	1.11335	1.06419	1.05376	1.14542	1.16941
	1.15621	0.937895	0.865272	1.02979	0.923368	0.659944	1.03	0.882781	0.653025	1.08728	0.788601	0.680898	1.13135	0.720869	0.823205			1.0497	0.93849	1.01787	1.09179	0.9613	0.94785	1.00621	1.02229	0.925265	1.0339	1.0127	1.03319	1.02395	0.912503	0.93397			1.04845	0.933343	1.18959	1.05482	1.405	1.05837	1.02458	1.20738	1.02231	1.11929	1.30736	1.12753	1.05463	1.05547	1.19157
	1.25797	0.799083	0.954624	1.09373	0.759107	0.901544	1.23693	0.721457	0.838374	1.24459	0.808411	0.764696	1.26205	0.818921	0.826387			0.961651	0.938647	0.936009	1.12166	0.895169	0.962544	1.01344	0.8721	0.928599	1.08408	0.94036	0.938352	0.997269	0.837831	0.96322			1.11175	1.00425	0.954085	1.11793	1.01111	0.909623	1.03117	1.04122	0.873358	1.16778	1.02241	0.956564	1.06816	0.965989	0.998233
	1.31194	0.864733	0.889452	1.26194	0.866613	0.856633	1.30137	0.808225	0.688787	1.24791	0.808146	0.667253	1.32807	0.820617	0.997352			0.839012	1.2737	1.09814	0.901522	1.19727	1.15309	0.873416	1.18186	1.06759	0.984419	1.02897	1.02392	0.812873	1.11166	1.24387			1.17538	1.00761	1.04056	1.16602	1.18996	1.00477	1.27963	1.14362	0.97832	1.26201	1.11605	0.977361	1.06733	1.12549	1.14686
	1.25841	1.02515	0.803783	1.23922	0.854783	0.830912	1.22187	0.841442	0.718336	1.21142	0.916413	0.811783	1.13524	0.840559	0.914565			0.981194	1.19092	1.08788	0.956551	1.18159	1.08691	1.01691	1.02113	1.09379	0.813166	1.35511	1.19638	0.993311	0.896477	1.03015			1.08034	1.37527	0.988057	0.997735	1.50878	0.991883	1.07543	1.30925	1.09742	1.07845	1.27388	1.04052	1.01154	1.25268	1.19442
	1.03953	0.922928	0.838815	1.09928	0.915318	1.0717	1.10964	0.857997	0.877938	1.15391	0.865781	0.910176	1.21748	0.968177	1.03088			1.09638	1.13502	0.977894	1.0745	1.11342	1.06226	1.16234	1.16385	1.06112	1.02943	0.986778	0.993247	1.05883	0.960839	1.00355			1.10439	1.19822	1.08193	1.0781	1.1159	1.07331	1.06632	1.10492	0.994672	1.11744	1.08649	1.04979	1.03162	1.16951	1.2991
	1.06121	0.876179	0.882124	1.09351	0.950114	0.849686	0.964262	0.880902	0.895713	1.15471	0.955411	0.972925	1.13907	0.941165	0.896346			0.928279	1.31564	0.925966	0.849576	1.24776	1.0455	0.857739	1.102	1.04974	0.77423	1.06216	1.0786	0.839119	1.18168	1.16537
	1.16464	0.817479	0.892666	0.963852	0.912007	0.858693	1.03269	0.946538	0.884495	0.986706	1.01634	0.857676	1.05455	0.812975	0.826368			0.974639	1.19599	1.03594	0.938814	1.07375	1.04676	0.944825	1.00908	1.02548	0.97689	1.03891	0.997073	1.00318	0.873665	0.992095
	1.01753	0.855728	0.878066	1.1636	0.75012	0.753939	1.06983	0.777142	0.799168	1.0804	0.802433	0.910792	1.09918	0.834001	0.849361			0.880793	1.21382	1.05545	0.854649	1.10511	1.06574	0.815213	1.07072	1.05036	0.818313	1.11906	0.972754	0.85262	1.03662	1.06466
	1.02575	0.912279	0.924145	1.15162	0.885188	0.918018	1.10277	0.849744	0.81319	1.08395	0.82792	0.903471	0.930478	0.834865	0.934662			1.05641	1.19335	0.851963	0.985132	1.22958	0.87849	1.01844	1.08518	1.09113	0.966495	1.09038	1.09353	0.927478	1.37687	1.31114
	1.00966	0.860896	0.862368	1.01935	0.820846	0.866484	1.02423	0.869259	0.85176	0.889365	0.931399	0.924021	0.960726	0.93084	0.908754
	0.996566	0.878115	0.94038	1.02906	0.905446	0.949994	1.05802	0.847729	0.863536	0.961778	0.900155	0.890008	1.17914	0.898499	0.917142
	1.04198	0.833559	0.906914	1.21011	0.850832	0.927499	1.13751	0.876051	0.915667	1.2217	0.923946	0.876589	1.04781	0.812873	0.866441
				1.1567	0.825336	0.995944	1.07111	0.935161	0.878533	1.14188	0.893589	0.89926

## Sheet: Figure 6D, 6E, 6F
	Endocytosis analysis (Anti-⍺-GFP intensity)_U2OS cells on flat surfaces											Endocytosis analysis (Anti-⍺-GFP intensity)_U2OS cells on 200-nm nanopillars											Endocytosis analysis (Anti-⍺-GFP intensity)_U2OS cells after 30 min
Corresponding figure	Figure 6D										Corresponding figure	Figure 6E										Corresponding figure	Figure 6F
Protein target	MUC1ΔCT-0TR			MUC1ΔCT-10TR			MUC1ΔCT-42TR				Protein target	MUC1ΔCT-0TR			MUC1ΔCT-10TR			MUC1ΔCT-42TR				Protein target	MUC1ΔCT-42TR + StcE		MUC1ΔCT-42TR mutant
Time (min)	15	30	60	15	30	60	15	30	60		Time (min)	15	30	60	15	30	60	15	30	60		Substrate	Flat	Nanopillars	Flat	Nanopillars
	209.79	125.19	235.022	82.088	179.027	323.92	77.045	303.891	249.765			207.56	337.439	658.904	116.862	376.84	526.835	178.24	213.792	143.645			159.167	188.968	234.219	154.146
	117.077	113.821	465.543	232.644	201.228	222.795	139.847	150.899	269.418			155.023	252.876	530.849	128.679	256.702	562.395	337.22	313.364	238.664			160.515	43.328	130.462	111.42
	110.871	158.026	318.677	239.645	311.232	403.606	86.669	156.423	224.4			186.462	235.49	652.113	175.27	381.93	741.429	69.769	307.292	408.677			152.752	187.574	127.136	175.226
	327.019	215.051	960.996	144.537	302.228	287.036	94.77	120.566	160.094			260.013	642.456	224.931	204.624	135.279	891.207	247.61	254.684	258.585			144.536	223.565	107.547	129.695
	59.27	199.274	349.694	176.421	82.507	315.272	137.278	82.315	151.113			532.813	998.029	519.949	164.313	345.836	696.75	150.742	106.376	266.976			120.315	209.903	150.345	132.819
	150.855	594.48	353.476	124.119	186.955	159.384	154.008	121.239	139.302			480.32	829.336	519.873	167.436	285.078	621.705	243.584	106.376	177.951			199.548	173.892	148.143	155.11
	214.707	236.708	355.413	162.121	243.856	369.332	261.04	27.819	311.932			272.071	788.464	298.444	299.672	397.703	578.666	316.322	245.172	142.838			197.66	284.599	58.461	187.279
	94.765	188.227	313.079	260.813	229.329	193.437	212.564	98.755	58.606			276.392	913.358	746.113	267.575	253.781	531.604	47.533	310.346	219.976			195.602	253.215	85.787	131.708
	190.124	139.246	590.995	251.259	253.483	197.208	163.982	117.01	145.001			126.391	625.298	366.852	156.297	249.985	455.285	48.953	165.222	157.881			284.097	262.29	106.581	63.658
	174.813	254.581	413.929	257.518	163.18	192.751	198.918	81.985	239.237			159.753	751.216	645.465	217.576	394.394	478.591	80.447	159.302	126.714			268.938	367.799	36.014	113.382
	149.576	172.197	634.376	171.469	213.228	543.086	95.189	145.693	146.077			224.971	373.811	551.877	213.391	191.403	661.764	273.473	155.092	148.308			120.123	246.162	34.273	91.965
	179.068	5.325	685.486	164.619	225.028	251.736	70.164	108.156	339.143			224.054	284.889	441.596	220.248	426.564	797.307	192.119	285.689	175.265			128.44	281.694	34.216	185.857
	48.879	164.38	542.002	154.513	239.23	475.201	86.424	70.247	241.534			290.284	263.491	413.403	160.643	163.22	1615.88	228.512	91.048	103.9			161.686	241.437	127.033	81.629
	47.968	197.685	395.984	106.328	204.073	273.708	247.305	90.898	208.885			260.614	145.91	276.764	131.968	346.626	384.636	39.338	108.364	82.809			213.245	287.041	269.756	89.629
	78.113	236.452	388.804	155.537	85.245	344.112	164.244	109.779	278.211			127.187	211.349	717.046	219.886	607.822	776.977	164.674	293.195	83.074			244.099	384.466	154.454	124.137
	99.725	149.895	447.822	56.188	421.021	311.996	120.253	132.643	268.287			203.635	345.862	630.901	120.895	376.66	735.473	143.884	104.021	319.773			285.817	214.52	73.826	148.727
	131.278	132.811	445.309	195.447	381.246	369.02	95.635	232.5	290.586			550.475	359.608	796.392	214.16	318.699	265.198	168.869	128.561	263.763			101.756	196.498	203.721	113.78
	247.503	199.138	370.128	170.848	611.892	314.613	59.462	110.754	49.755			195.013	126.975	985.561	194.484	152.955	237.397	69.686	188.365	107.996			208.834	225.389	30.546	161.935
	249.148	167.868	358.678	230.121	241.161	259.672	230.001	137.761	270.119			320.616	268.871	1010.97	251.757	330.789	601.169	110.87	123.841	77.636			144.108	343.36	42.722	181.703
	175.274	200.982	580.252	153.279	167.438	328.609	228.559	116.066	217.285			445.069	208.546	592.591	178.053	330.789	688.809	136.186	194.002	263.404			120.086	471.86	164.881	135.302
	44.527	313.897	428.748	253.58	84.433	565.867	58.852	156.766	200.966			250.086	255.092	1214.54	256.89	187.148	1014.2	214.44	193.944	191.042			218.977	516.461	143.774	181.328
	248.406	236.788	508.236	158.487	194.691	564.024	160.111	128.732	333.371			282.804	287.344	968.763	406.339	172.309	405.482	44.334	167.988	152.101			322.837	312.504	146.079	127.375
	179.59	199.098	172.632	172.136	256.443	97.782	143.367	74.238	158.562			338.205	456.363	1245.23	150.543	416.708	489.428	42.736	145.759	212.576			175.01	262.401	102.602	136.787
	204.91	90.327	376.732	52.588	230.982	346.439	179.274	124.733	120.599			147.816	280.984	868.443	202.817	296.496	273.104	63.178	171.623	219.35			120.54	294.128	153.286	136.837
	207.17	124.587	933.233	183.046	248.519	273.865	179.438	105.881	321.842			303.334	382.689	1359.39	378.249	197.101	61.178	109.141	136.619	190.301			264.405	303.036	86.241	32.481
	87.753	131.763	778.191	156.62	177.167	210.755	78.925	121.256	433.861			245.682	331.31	494.064	230.835	253.624	510.513	144.237	270.114	204.228			90.692	173.321	135.903	130.798
	127.876	192.033	878.299	176.279	184.75	36.399	106.658	81.066	312.807			301.34	385.2	392.593	209.01	455.807	310.593	215.891	255.268	141.502			71.029	219.305	14.471	134.445
	53.971	136.778	679.394	300.315	136.856	158.299	165.129	76.409	313.973			328.376	395.763	610.844	195.018	466.745	615.629	189.521	219.245	73.763			183.113	345.745	45.003	96.936
	36.994	142.676	559.539	99.879	46.738	158.299	240.977	67.679	282.002			301.107	910.629	688.32	227.196	220.508	559.081	205.821	235.552	341.332			102.688	206.867	124.309	81.975
	87.352	279.397	85.601	39.991	205.473	98.618	176.011	102.364	104.119			315.535	389.044	666.801	282.09	186.174	410.653	121.975	248.847	306.212			163.554	191.559	91.767	127.331
	14.596	106.3	539.614	99.971	71.989	201.716	131.954	177.654	51.688			219.412	241.603	609.179	301.466	494.929	402.953	282.171	88.087	183.362			296.236	261.289	100.012	77.911
	106.434	106.767	565.323	160.936	129.89	118.261	208.916	201.252	83.146			159.774	325.158	1148.59	281.778	383.329	170.011	177.642	273.291	190.915			334.285	251.666	106.419	122.472
	170.088	217.017	652.902	246.773	425.637	87.272	299.753	54.409	167.887			303.771	247.611	782.269	284.714	270.696	1052.88	198.565	80.489	185.096			84.822	185.055	130.528	150.995
	155.325	221.614	322.518	390.868	188.843	243.451	131.954	120.882	114.332			453.308	508.878	436.667	93.586	335.084	510.912	84.75	61.991	146.436			101.957	218.779	163.105	150.492
	166.297	196.267	282.575	79.076	142.874	16.819	242.32	107.507	112.248			495.36	436.466	822.363	238.722	482.742	446.621	45.685	125.453	174.703			259.272	224.525	171.466	170.278
	176.54	450.279	285.045	72.899	245.728	221.793	68.056	133.373	190.382			291.472	343.853	839.627	152.348	442.527	252.604	181.163	99.315	201.46			224.202	137.988	182.995	100.365
	95.799	147.733	147.694	95.593	276.734	344.658	178.761	142.579	135.918			357.236	262.623	387.067	117.754	735.479	347.599	107.384	212.548	403.542			187.718	184.228	146.47	115.561
	165.833	294.704	356.975	178.337	239.271	211.502	180.304	133.247	137.906			298.535	359.025	1102.23	234.151	324.384	420.399	175.579	179.095	251.76			20.332	228.36	174.615	167.292
	129.655	282.608	186.425	236.841	263.59	252.046	88.875	179.218	154.65			366.617	281.436	452.462	284.147	212.86	280.53	154.251	237.142	237.894			223.658	273.795	205.393	197.731
	197.097	70.454	152.896	264.37	355.206	231.933	71.341	165.27	168.838			329.459	435.503	938.909	188.822	260.708	535.875	330.746	166.032	214.734			184.098	166.802	253.486	127.503
	93.456	218.869	310.974	236.596	329.314	110.278	181.768	83.089	215.474			105.675	247.964	630.369	120.171	200.071	411.177	183.203	220.734	223.469			169.598	220.58	145.446	150.696
	53.811	218.975	962.708	211.97	228.637	385.501	146.812	158.626	183.874			104.915	296.306	372.747	157.095	233.503	516.989	32.738	257.13	266.673			178.243	175.891	251.076	172.724
	136.738	111.314	1034.16	210.227	271.031	183.278	111.673	161.931	123.444			221.636	296.85	545.239	159.333	467.67	358.269	193.949	100.022	414.924			146.985	238.551	85.8	142.298
	48.823	141.738	519.653	295.777	235.39	291.932	105.071	37.673	38.63			289.014	183.349	1011.36	159.618	110.962	282.531	130.523	175.838	407.046			129.431	196.9	12.74	101.556
	201.613	126.227	274.83	73.003	249.509	382.036	340.245	36.132	83.95			437.436	262.879	928.598	115.679	158.98	340.973	247.587	41.012	326.025			215.116	352.935	101.442	191.416
	174.543	280.205	230.72	268.269	196.735	421.58	138.071	253.976	114.935			266.607	411.261	720.803	314.58	100.6	242.057	39.486	143.665	267.488			337.524	180.479	41.779	126.484
	104.713	318.018	583.285	313.863	396.629	247.864	285.774	81.896	108.808			160.434	324.291	616.298	81.08	300.966	240.177	225.643	159.12	179.266			208.233	214.455	127.031	104.492
	55.09	129.248	555.875	249.131	216.525	256.487	136.467	205.849	171.539			199.147	90.7	593.623	210.199	237.621	380.943	171.905	198.33	174.962			301.653	214.637	133.873	154.554
	162.665	120.719	546.429	270.369	211.121	170.3	93.166	188.222	168.94			190.766	283.048	300.501	184.155	305.711	445.789	158.664	153.983	232.168			246.294	153.428	29.201	126.868
	149.291	72.993	402.305	174.226	350.406	242.116	48.725	189.641	123.502			206.192	589.622	345.125	187.62	317.954	477.919	152.917	333.431	141.477			83.211	175.89	61.342	61.769
	150.853	452.536	785.144	148.526	243.505	240.506	146.48	180.238	96.051			189.058	881.093	1291.01	146.313	1027.99	358.212	111.037	250.056	111.853			189.535	233.206	113.524	112.989
	166.236	1075.37	450.845	146.742	188.837	516.795	5.871	115.783	59.679			339.247	370.018	864.203	168.477	141.006	554.352	148.157	131.24	120.775			114.654	154.068	76.678	238.99
	182.231	1083.3	579.909	178.076	238.255	317.08	163.289	10.762	150.266			236.15	426.258	574.263	300.356	220.652	399.876	198.956	189.605	76.273			81.957	184.703	211.985	195.035
	174.832	1129.42	299.684	104.062	95.447	478.649	220.687	98.051	100.846			192.71	868.04	658.915	179.669	162.662	431.548	116.133	53.658	125.48			53.079	204.898	283.387	288.637
	192.257	869.217	746.968	173.727	51.304	422.405	258.465	19.377	16.359			287.32	612.656	328.614	132.288	272.674	225.973	278.779	105.331	131.239			124.926	208.185	182.602	128.528
	166.722	168.425	600.851	191.336	96.892	286.917	147.272	85.738	104.119			255.729	441.577	933.009	254.321	357.043	262.328	138.532	222.364	119.487			342.41	161.202	139.292	107.708
	104.094	573.124	487.254	183.32	78.594	234.042	213.378	181.894	94.841			200.373	831.453	1308.07	130.373	312.002	362.424	250.715	174.666	155.291			394.153	199.973	271.408	136.423
	95.714	459.051	427.285	146.329	131.235	285.881	155.906	245.381	72.513			327.622	582.366	896.946	91.344	312.002	273.698	5.62	125.216	183.586			96.657	167.932	247	141.816
	162.386	506.848	401.233	173.506	305.898	169.499	163.411	13.093	123.292			189.746	266.921	1215.04		171.153	286.09	330.865	81.617	92.632			269.4	156.613	305.638	186.665
	21.554	291.004	508.422	76.004	152.584	138.581	148.903	202.541	192.285			290.438	1161.15	1388.92		720.66	460.299	224.486	191.571	342.541			155.472	55.795	183.267	236.809
	159.064	237.588	519.816	112.244	174.528	146.271	76.72	89.039	138.07			208.983	254	670.803			460.299	192.968	244.485	160.378			236.583	167.271	166.417	178.291
	111.102	139.638	425.851	171.025	131.086	76.858	269.309	159.47	17.907				475.055	757.51			514.62	242.58	166.864	95.279			394.099	233.206	285.742	200.643
	188.434	435.164	383.357	205.346	87.298	166.641	232.239	138.798	15.441				682.346	462.228			395.137	310.736	241.54	123.089			139.446	228.99	103.189	130.604
	119.356	94.702	332.859	191.27	217.601	238.622	244.015	174.341	124.078				592.948	868.029			282.456	93.342	179.501	86.227			82.651	271.354	297.309	172.24
	199.761	100.332	387.717	266.156	204.822	435.055	70.655	218.969	186.882				1047.24	415.309			340.91	270.392	244.971	293.906			294.86	222.614	2.724	107.06
	392.631	150.06	813.555	189.716	156.369	338.296	155.378	39.132	276.291				436.692	648.686			489.904	163.622	120.687	440.764			248.816	293.657	176.48	177.195
	336.784	316.82	368.763	189.584	273.591	369.816	99.511	155.779	137.429				311.697	867.519			583.083	151.322	152.159	309.906			16.932	251.492	83.797	204.138
	199.948	306.06	747.769	186.969	323.143	369.436	388.786	149.514	118.002				370.713	1167.33			468.588	239.097	141.827	319.889			234.315	183.206	78.891	154.292
	191.835	285.216	393.625	131.262	214.875	347.252	277.691	130.385	95.354				576.258	1183.99			332.642	243.942	145.123	235.394			188.975	268.451	37.33	116.945
	194.625	346.549	414.518		126.813	432.68	218.627	226.569	145.772				389.719	701.182			512.458	63.305	104.984	158.57			224.748	305.666	254.026	121.976
	125.449	276.353	563.289		63.665	409.376	296.91	240.093	65.28				340.635	952.55			571.791	394.302	60.872	194.778			83.164	192.941	161.399	181.539
	97.894	264.711	523.881		204.928	82.385	71.481	121.172	54.481				497.707	386.285			329.031	200.215	200.351	158.657			16.858	204.119	266.394	123.467
	196.656	166.112	449.104		119.849	85.36	42.435	201.841	12.841				566.752	407.922			287.893	265.421	224.682	207.352			120.928	192.941	198.691	177.951
	127.04	159.213	846.03		825.167	79.005	262.78	71.466	179.293				701.609	880.087			392.529	385.756	93.266	109.587			163.379	207.728	220.107	137.546
	116.262	183.474	879.09		231.118	111.378	371.473	135.911	162.978				262.338	1050.46			306.378	142.291	211.273	125.075			176.977	260.89	272.751	177.103
	186.221	637.837	477.128		126.599	240.283	223.549	104.292	143.431				702.801	1473.48			520.472	209.619	215.675	74.533			139.597	173.821	177.271	156.564
	207.949	159.223	552.285		225.359	268.154	334.562	107.06	143.431				427.884	935.665			273.875	300.022	81.886	74.533			131.661	401.945	128.957	117.424
	198.037	364.954	758.408		144.451	373.47	173.8	142.134	52.796				330.966	826.059			414.626	84.055	159.504	129.147			131.105	396.191	60.961	117.554
	146.083	505.946	896.145		238.17	324.208	90.601	187.992	88.679				359.962	858.1			241.163	179.334	291.376	85.246			67.137	243.797	197.824	123.32
	193.564	418.569	575.67		256.506	169.942		165.524	57.283				820.165	842.519			571.034	283.809	70.804	54.604			42.804	238.016	123.893	144.365
	219.091	201.424	509.613		230.174	360.944		153.356	211.098				205.961	906.204			688.161		183.548	254.189			241.083	441.905	104.361	171.905
	128.807	608.481	383.495		123.65	113.533		155.123	131.646				420.342	721.424			463.03		111.864	210.614			184.468	337.887	103.548	183.291
	178.354	509.441			171.446	243.082		50.097	80.822				1181.63	1262.1			810.448		81.859	157.791			119.89	403.449	188.355	238.702
	119.338	365.559			90.795	56.209		52.973	150.731				448.467	1163.07			376.089		168.421	264.776			185.765	144.174	272.177	166.772
	281.673	262.125			231.261	311.488		42.669	194.826				649.374	832.51			396.705		119.997	317.116			173.766	238.864	155.519	160.953
	293.914	286.174			139.981	145.154		211.103	83.95				893.118	973.043			398.517		163.226	289.706			64.152	253.915	79.422	176.494
	203.874	367.909			248.132	532.913		98.809	181.351				1001.92	618.642			383.971		85.441	168.272			103.898	443.719	130.779	171.085
	340.094	451.14			184.477	200.579		67.083	216.22				656.589	320.769			156.916		149.026	123.348			257.639	295.75	177.849	175.878
	378.304	558.086			193.835	275.893		38.3	106.013				452.869	1657.65			216.998		177.397	174.011			159.082	342.067	210.556	149.532
	276.472	266.731			317.548	98.158		82.536	146.173				401.633	215.715			423.21		136.583	241.552			296.41	332.511	241.102	146.177
	183.248	211.502			199.685	135.415		174.112	172.229				263.168	359.941			416.213		100.352	318.23			348.598	309.754	215.647	99.773
	471.939	448.525			267.95	220.821		243.443	200.301					1621.19			654.641		49.568	269.431			395.603	307.509	113.894	114.127
	382.176	228.568			173.575	306.57		208.715	90.579					1132.04			506.526		111.36	259.638			104.966	567.342	181.309	151.479
	238.446	293.887			106.885	232.188		211.568	306.627					1276.01			446.403		94.078	249.56			139.714	233.779	141.6	137.074
	443.751	255.433			104.64	626.65		160.317	321.027					609.656			525.794		108.137	196.412			116.835	397.142	92.237	114.632
	531.311	177.144				496.279		176.423	183.179					1161.32			411.805		77.63	195.449			261.285	286.75	115.302	83.785
	369.509	170.801				312.596		146.99	265.955					967.911			469.147		144.039	178.612			100.234	309.581	150.648	170.289
	445.344	269.848				145.571		192.921	185.197					746.074			200.941		157.272	120.765			172.84	172.37	178.296	193.858
	186.848	344.37				186.274		250.836	111.578					1231.8			170.54		198.06	246.201			158.443	336.947	151.812	142.912
	228.977	238.889				69.442		175.149	120.402					318.534			505.324		169.184	102.794			202.507	285.404	146.506	131.798
	325.018	179.162				658.812		321.319	33.065					1016.92			509.088		64.072	125.036			232.534	290.026	50.002	267.401
	303.372	198.992				335.787		261.511	87.294					539.245			339.229		219.401	240.669			96.371	370.041	60.272	206.3
	155.024	219.44				506.959		192.55	144.988					1392.7			442.028		185.096	268.053			124.866	275.582	89.399	95.87
	234.38	116.132				223.595		220.084	131.041					978.173			902.958		146.824	159.273			265.919	451.812	206.195	170.538
	309.385	27.472				426.535		180.111	118.301					229.672			359.573		94.443	61.871			179.399	257.443	114.226	129.491
	168.684	156.27				307.091		195.85	116.99					321.306			726.947		73.624	129.262			289.946	400.711	289.992	126.822
	141.098	267.884				346.751		159.929	197.159					880.831			784.624		88.219	155.896			289.459	326.817	370.389	221.169
	187.496	324.111				582.621		118.192	241.491					994.358			382.347		74.482	113.038			147.083	425.799	141.555	242.346
	116.061	141.585				468.404		113.785	127.384					365.436			104.298		281.166	177.198			324.523	465.708	144.919	308.176
	177.068	252.022				464.777		59.067	254.512					582.474			264.256		85.737	207.739			323.152	341.798	50.874	215.17
	198.118					264.313		110.874	294.869					323.914			254.538		92.463	151.475			159.736	463.061	234.525	148.363
	220.528					439.295		69.304	261.862					660.029			332.08		78.542	219.413			133.735	360.324	12.991	212.512
	279.337					433.284		91.993	284.796					367.666			394.605		127.909	249.925			218.693	369.477	227.778	138.018
	238.911					194.41		91.993	209.867					1463.92			237.059		154.312	212.378			138.469	491.202	308.883	265.699
	209.805					285.609		84.291	271.751					1266.93			72.292		84.949	203.741			44.534	397.799	281.883	51.851
	163.016					376.723		111.111	169.295					673.916			350.195		135.224	273.356			117.734	383.053	15.802	67.309
	264.102					235.602		107.235	242.903					720.734			511.228		264.065	51.706			265.567	482.322	136.097	64.886
	156.141					163.321		78.897	232.1					733.29			485.045		68.802	104.657			98.267	549.887	201.021	124.05
	168.744					183.105		144.711	174.76					506.95			614.846		110.344	257.08			207.887	564.32	143.769	103.555
	89.112					215.351		155.693	211.691								371.659		122.636	253.747			486.25	425.48	147.005	230.396
	129.599					143.294		92.355	375.756								282.714		140.751	229.182			443.019	411.876	130.797	73.471
	108.204					120.986		77.132	79.455								474.304		50.196	187.097			27.159	222.282	111.198	192.901
						157.971		69.745	82.331								275.986		90.125	247.189			181.102	402.629	182.235	146.642
						115.284		106.904	191.732								319.556		101.209	240.91			86.268	299.448	191.867	113.929
						218.134		92.026	179.726								223.573		189.868	168.01			16.571	386.659	233.631	130.007
						75.471		153.849	222.392								198.633		131.181	172.669			192.792	379.61	93.104	190.012
						204.756		134.032	106.729								316.997		154.71	45.14			367.763	366.889	161.307	167.23
						482.603		143.284	300.36								327.144		104.064	66.621			250.722	632.678	89.104	123.469
						412.074		195.826	151.817								406.527		82.251	62.73			136.354	514.602	37.271	130.485
						507.468		103.087	310.017								352.641		57.433	93.005			170.66	373.079	73.607	330.034
						159.603		159.889	176.077								325.834		83.911	93.092			119.568	354.864	64.083	355.427
						334.152		156.52	227.625								266.576		70.548	94.251			259.551	617.429	190.849	346.064
						160.845		101.649	221.814								177.149		153.317	96.004			274.682	440.306	126.245	357.173
						218.405		101.792	77.299								472.175		104.262	80.49			264.496	307.566	171.41	308.772
						308.186		185.242	192.098								372.662		111.528	69.48			341.274	535.245	102.813	1328.27
						118.641		150.571	175.148								458.171		92.721	88.46			92.072	433.792	147.825	447.571
						319.428		164.503	263.682								352.808		61.961	110.632			131.858	574.593	61.807	315.137
						224.189		160.304	162.891								248.493		155.887	89.858			156.789	360.766	9.449	304.833
						279.196		223.641	155.774								180.054		121.281	81.854			106.602	375.642	38.625	392.79
						251.267		132.137	262.114								440.835		92.969	84.217			63.687	454.202	122.592	395.763
						269.069		38.829	316.815								548.678		61.865	104.298			201.003	537.009	166.049	118.516
						117.517		18.867	142.677								277.82		97.882	137.495			248.459	314.387	194.799	295.813
						304.979		117.534	29.353								562.52		82.646	99.422			359.899	374.661	34.155	277.014
						89.02		84.041	294.314								680.248		62.387	96.601			149.67	451.326	230.945	326.162
						165.597		148.584	294.507								259.075		111.804	54.415			198.686	461.082	148.3	240.512
						216.638		132.465	131.587								474.992		87.978	125.204			235.663		7.612	361.004
						141.434		126.688	286.935								451.85		89.157	126.642			121.191		78.639	335.331
						46.046		83.89	273.578								239.758		124.493	96.106			219.403		76.145	465.021
						305.228		136.959	139.272								282.444		165.64	311.023			260.219		440.599	449.269
						289.015		28.116	77.692								200.678		152.544	171.671			184.382		192.14	426.011
								102.242	446.701								502.293		54.89	74.811			281.587		531.905	411.635
								61.387	127.824								412.251		85.241	129.664			314.463		518.633	420.935
								81.231	26.387								173.11		114.737	102.746			153.909		146.344	441.488
								10.777	69.761								335.092		101.033	143.675			141.361		955.688	363.065
								165.926	245.516								254.536		81.24	143.675			189.271		334.206	572.095
								161.629	223.83								349.69		95.308	142.198			87.375		381.974	524.803
								35.624	198.634								630.434		106.687	95.765			209.155		504.182	266.92
								54.249	132.914								397.976		89.84	174.641			135.711		457.214	53.795
								75.808	162.802								208.759		79.152	128.668			95.197		527.578	211.253
								72.996	112.092								201.901		20.168	95.337			116.116		170.024	408.053
								75.119	156.501								648.388		133.062	91.347			55.919		274.925	182.611
								136.14	123.515								252.022		197.831	97.871			28.104		524.73	299.635
								143.219	57.668								303.007		76.829	114.85			14.849		367.041	447.9
								104.924	63.961								303.333		53.553	141.849			199.135		332.517	329.599
								202.006	12.412								542.815		255.716	124.647			198.321		239.815	328.021
								118.872	36.312								1324.92		433.208	81.806			188.656		167.545	151.788
								98.523	86.003								193.781		279.67	194.977			160.766		514.23	148.576
								160.807	137.023								356.546		335.934	143.047			142.356		456.113	319.886
								104.444	103.742								616.043		365.12	134.138			134.782		365.05	225.359
								44.832	81.461								385.587		232.565	175.64			259.903		688.639	167.898
								124.499	99.75								489.875		282.7	80.851			219.302		580.195	247.161
								146.228	101.645										295.462	174.735			146.816		380.003	183.913
								55.152	80.515										174.622	149.116			220.969		295.417	359.322
								40.568	89.054										200.703				167.565		880.761	481.918
								86.685	47.799										137.515				260.647		601.121	511.866
								31.541	12.761										137.001				233.844		337.201	317.486
								115.565	120.803										213.95				89.155		181.41	306.905
								82.25	151.45										154.726				193.63		279.917	384.553
								51.946	186.948										81.199				122.087		254.536	490.911
								101.992	107.9										106.674				163.493		344.682	409.983
								131.492	122.649										126.791				184.55		400.291	456.384
								271.895	102.266										81.384				170.319		499.336	410.442
								222.092	87.485										124.646				114.957		396.656	203.975
								327.52	122.528														324.776		422.684	304.592
								195.095	146.438														320.72		516.156	467.553
								170.945	84.52														193.229		493.065	496.636
								231.912	81.071														225.862		51.642	322.447
								158.569	98.409														123.084		200.379	283.334
								86.574	111.915														126.634		272.662	538.024
								115.244	169.461														105.595		371.527	466.307
								430.253	103.555														142.812		366.214	446.032
								262.073	117.758														231.189		256.604	336.56
								244.731	135.611														162.073		314.63	410.501
								166.171	116.402														94.965		224.236	514.168
								100.542	65.725														136.964		515.43	587.582
									31.885														163.936		552.27	436.104
									117.166														228.93		435.755	213.552
									189.171														143.855		740.306	411.624
									21.318														143.603		392.153	890.576
									267.843														152.714		166.644	230.243
									211.745														100.975		263.573	317.974
									182.169														208.815		5.442	216.175
									62.092														116.475		278.331	364.131
									16.262														99.043		283.319	568.596
									91.364														57.448		274.704	482.741
									174.686														135.991		545.682	422.926
									20.821														183.491		561.909	493
									12.164														152.638		515.393	265.239
									26.645														129.993		518.998	512.195
									19.848														157.751		403.079	275.915
									133.875														132.479		400.638	615.411
									137.458														112.518		338.601	355.827
									77.278														146.389		306.552	636.289
									70.731														194.039		308.115	524.924
									182.847														96.015		478.527	572.973
									145.855														110		144.529	417.778
									158.125														120.515		243.974	486.04
									158.125														83.86		195.566	344.024
									32.241														164.596		222.82	391.481
									32.669														192.278		334.179	600.476
																							160.858		229.019	387.128
																							207.442		225.7	372.279
																							175.834		281.373	467.889
																							86.058		544.862	315.072
																							121.829		491.372	538.026
																							131.071		537.779	484.753
																							78.105		282.639	376.038
																							159.999		684.233	358.654
																							101.684		437.539	360.891
																							115.294		172.83	322.093
																							115.635		351.058	592.588
																							200.093		223.525	558.753
																							97.927		328.861	346.07
																							62.316		226.002	531.764
																							134.684		195.387	602.396
																							364.349		758.231	546.427
																							196.176		612.481	634.028
																							209.209		324.542	643.352
																							197.187		215.527	900.352
																							175.302		350.482	1035.97
																							234.803		655.937	539.73
																							199.08		318.553	540.466
																							266.434		626.046	471.453
																							239.58		731.048	642.409
																							190.029		336.005	520.392
																							190.816		513.494	443.915
																							188.764		544.433	332.488
																							263.889		481.418	500.524
																							196.482		416.604	430.333
																							177.485		273.256	317.955
																							224.139		691.754	434.34
																							173.126		650.184	462.041
																							255.634		500.035	399.98
																							230.975		436.735	350.469
																							122.897		713.598
																							159.595		455.115
																							196.744		392.842
																							213.792		367.28
																							240.828		347.656
																							231.697		346.078
																							241.666		692.968
																							163.367		440.851
																							194.874		283.834
																							174.705		421.841
																							245.669		317.825
																							260.767		537.913
																							225.166		483.936
																							154.164		505.841
																							226.645		375.704
																							172.978		209.804
																							253.732		226.911
																							151.236
																							234.329
																							173.575
																							141.398
																							138.514
																							162.786
																							215.431
																							100.018
																							117.841
																							151.596
																							287.941
																							174.327
																							199.666
																							146.825
																							152.424
																							212.977
																							224.725
																							267.865
																							354.753
																							240.851
																							229.206
																							198.939
																							196.756
																							139.829
																							261.081
																							326.439
																							386.124
																							230.314
																							151.676
																							320.451
																							302.097
																							381.269
																							260.477
																							486.682
																							451.796
																							430.181
																							244.847
																							228.464
																							267.836
																							179.373
																							218.88
																							322.088
																							287.188
																							253.743
																							506.571
																							362.992
																							494.469
																							386.397
																							400.014
																							445.934
																							269.969
																							497.663
																							277.631
																							256.516
																							408.536
																							437.812
																							356.303
																							278.486
																							445.222
																							260.558
																							345.472
																							402.532
																							266.757
																							300.226
																							351.628
																							366.959
																							328.325
																							435.19
																							296.763
																							405.945
																							211.887
																							314.05
																							370.757
																							293.051
																							449.98
																							277.801
																							234.968
																							102.781
																							182.178
																							438.629
																							372.72
																							296.854
																							310.342
																							420.616
																							339.101
																							386.225
																							283.97
																							312.786
																							365.868
																							375.132
																							336.199
																							258.91
																							254.695
																							222.108
																							362.838
																							232.664
																							179.646
																							239.903
																							217.917
																							344.474
																							307.183
																							477.869
																							340.294
																							47.073
																							390.82
																							336.222
																							344.696
																							230.694
																							272.126
																							447.037
																							561.209
																							555.489
																							587.367
																							436.264

## Sheet: Figure 7I, 7J, S17, S19
	Normalized nanobar end-to-side intensity ratios_U2OS cell on gradient nanobars														Normalized nanobar end-to-side intensity ratios_U2OS cell on gradient nanobars														Normalized nanobar end-to-side intensity ratios_U2OS cell on gradient nanobars														Normalized nanobar end-to-side intensity ratios_U2OS cell on gradient nanobars
Corresponding figure	Figure 7J													Corresponding figure	Suppl. Fig. 19A													Corresponding figure	Suppl. Fig. 19B													Corresponding figure	Figure 7I
Protein target	MUC1ΔCT-0TR													Protein target	MUC1ΔCT-10TR													Protein target	MUC1ΔCT-21TR													Protein target	MUC1ΔCT-42TR
Nanobar width (nm)	200	300	400	500	600	700	800	900	1000	1200	1600	2000		Nanobar width (nm)	200	300	400	500	600	700	800	900	1000	1200	1600	2000		Nanobar width (nm)	200	300	400	500	600	700	800	900	1000	1200	1600	2000		Nanobar width (nm)	200	300	400	500	600	700	800
	1.06202	1.18082	1.19738	1.07742	0.820788	1.23602	1.19493	1.2234	1.11921	1.01074	1.00457	1.02089			1.0304	1.1846	1.1573	0.987359	1.12754	0.947228	0.932828	0.994758	1.02788	1.34022	1.02263	1.03517			0.903565	0.94296	0.964477	0.983044	1.00944	1.04586	0.983224	0.917308	0.848055	0.916261	0.910336	0.986473			0.89522	0.988486	0.912761	0.916438	0.882606	1.00618	0.856631
	1.05561	0.975693	1.27985	1.20832	1.17106	1.00968	1.03551	1.22851	1.0882	1.19838	1.00292	1.26684			0.951748	1.05464	1.09038	1.22745	1.01863	1.01486	1.04452	1.24016	1.27043	0.946107	0.982459	1.11895			0.972477	0.985546	0.901814	1.01197	0.892833	0.905925	0.881865	0.911663	1.06315	0.947484	0.943053	1.00247			0.946092	0.850322	0.93907	0.885713	0.840858	0.896316	0.874812
	1.07043	1.05324	0.963367	1.04126	1.18105	0.95624	1.05246	1.01622	0.956906	1.00087	0.992304	1.02227			1.02537	0.93197	0.955302	1.12451	1.05609	1.1431	1.02933	1.18098	0.865012	0.67866	1.15344	0.979002			0.772733	0.897316	0.92694	0.983207	0.887394	0.979809	1.00341	0.954424	0.866673	0.907173	1.07119	1.06404			1.01581	0.906344	0.965241	0.986555	0.891545	0.917864	0.933455
	0.943473	0.981981	1.00082	0.983339	1.14126	1.11656	0.916642	0.947786	0.897823	1.17463	1.03392	1.08741			0.99334	0.987693	1.02494	1.04249	1.04007	0.974305	1.04536	1.09844	0.948981	1.07827	0.982248	1.00064			0.968641	0.909907	0.913778	0.931342	0.906894	1.07348	0.813681	1.16263	0.937383	0.891434	1.078	0.974309			0.879571	0.971744	0.833501	0.922028	0.941633	0.857722	0.950497
	1.04755	1.11286	1.30858	1.08302	0.977348	1.12799	1.00612	0.928994	0.962183	0.912468	0.969646	1.03194			0.930796	0.924626	0.989874	1.01948	1.10756	0.902044	0.946608	0.874221	0.941292	0.991006	1.10543	0.946802			0.987362	0.971754	0.970545	0.933701	0.996899	0.936057	0.970973	0.964622	0.974922	1.17152	1.29656	0.892851			0.833274	0.822527	0.911509	0.895543	0.806177	1.06864	0.91494
	1.33144	0.97959	1.00083	0.917222	0.958506	1.03237	1.21251	1.13468	0.950328	1.1505	1.06825	1.01944			1.18519		0.950224	1.06847	0.946892	1.06677	1.02391	1.00307	0.943515	0.989778	1.02431	0.947477			0.924335	0.89196	1.0614	0.906876	0.908434	0.856646	1.04527	1.0155	0.923045	0.960816	0.918987	1.06996			0.88263	0.931075	0.976569	0.788149	1.1208	0.79536	0.95332
	1.05009	1.2546	1.00778	0.890762	0.985157	1.08838	1.01449	0.889152	0.852456	1.00329	0.992218	0.945871			0.903725		0.995075	0.941074	1.11897	0.971141	0.885298	0.820208	1.03158	0.975206	0.917731	1.01083			0.936584	0.95225	0.884831		0.917035	0.943415	0.965707	0.818655	1.01094	0.947406	0.924097	0.938864			0.849586	0.893312	0.956882	0.910339	0.848745	0.953578	1.02573
	0.88024	1.12661	0.959581	0.972297	1.18747	1.03743	0.982765	0.942325	1.04498	1.0435	0.99283	1.02633			1.00295		0.927216	0.934627	0.942301	0.98308	1.15694	1.01201	1.05789	1.073	1.00467	0.932783			0.925866		0.869762		0.894212		0.948754	0.941453	0.965778	1.07378	0.959703	0.936883			0.922491	0.997723	0.953323	0.787325	0.964849	0.921913	0.935374
	1.02893	1.19911	0.838102	1.0732	1.13451	1.01507	0.891547	1.02538	1.31989	1.0003	1.00079	1.20286			0.979424		1.18598	0.878804	0.98152	0.896626	0.944053	0.896283	1.08817	1.2134	1.06507	1.19862			0.916469		0.88829		0.905008		0.848566	1.02762	0.930271	0.881401	0.997368	0.942878			0.906708	0.948655	1.07617	0.943924	0.979304	0.922111	0.944276
	1.01418	1.11862	1.0687	1.12897	0.945095	0.848569	0.907091	0.860014	0.923674	0.930815	0.956469	0.943829			1.22767		1.74713	1.09831	0.957586	0.97286	1.11128	0.964937	1.04593	1.05009	1.05409	1.06609			0.942698		0.944955		1.01475		0.979855	0.914854	0.936503	0.969545	0.901755	0.992665			0.981681	0.918493	0.903799	0.981652	0.922776	0.927608	1.00915
	1.24693	0.939608	1.09668	1.1062	1.03339	0.956786	0.992934	0.988612	1.24769	0.980588	1.1173	0.984921			0.992013		0.844111	0.900134	1.16675		0.975063	1.03377	1.1044	0.946775	1.0727				0.982477		0.878685		1.03546		1.01418		0.943435	1.00899	0.937487	0.979647			1.00629	1.03842	0.939591	1.03278	1.01585	0.939495	0.928673
	0.976935	0.960919	1.24814	0.862539	1.12452	0.97866	1.0712	1.0538	1.05679	0.904635	0.989646	1.01825			1.16074		0.779803	1.07218	2.05989		0.93724	0.921823	1.19051	0.983345	1.02627				0.920148		0.948196		1.04227		0.827078		0.928003	1.00914	1.03027	1.04297			0.888104	0.988035	0.956479	0.877857	0.914977	0.873727	0.953275
	1.01988	1.05491	1.08415	1.11638	1.01128	1.06014	1.39353	1.01464	1.11006	1.11106	0.964618	0.843974			0.993479		0.87891	1.32431	0.956805		0.91153	0.994333	1.03935	1.02663	0.815439				0.9199		0.975312		1.13422		1.09736		0.947159	0.977128	0.995763				0.89393	1.03177	0.940988	1.05743	0.920996	0.943718	0.955458
	1.05297	1.28781	1.19651	1.2509	1.01292	1.19633	1.25905	1.16284	1.1785	0.840831	0.9015	1.0617			1.22561		1.12187		1.01684		0.95203	1.0487	1.05114	0.905551	0.977968				0.901045		0.97566		0.877816		1.01196		0.965829	1.00085	0.97433				0.906253	0.852023	0.998816		1.02426	0.963199	0.803517
	1.09577	1.06817	1.21881	0.975295	1.26554	1.15648	1.02898	0.906855	1.22369	1.10249	1.08451						0.940058		0.997095		1.04127		1.04795	0.89502	0.954271				0.993301		1.07839		1.01155		0.935743		0.853958	0.943643					0.993652	0.971575	0.904239		0.996069		0.872404
	1.0238	0.972427	0.959015	0.927588	0.866252	1.12019	0.983668	1.07582	1.28978	0.882092	0.940945						1.12421		0.924586		0.951266		0.983707	1.13648	1.29531				1.00847		1.00967		0.978436		1.05329		1.03116	0.985666					1.07891	0.92951	0.955523		1.02576		1.00381
	1.10225	0.990362	0.981865	1.09005	0.937134	0.926967	0.861393		0.937342	0.970265							1.17944		1.03637		0.989033		1.05395	0.936864	1.011				0.904161		1.06689		0.932776		1.02374		0.926757	0.999655					0.996806	0.980209	1.00979		0.922596		1.00623
	1.06015		1.09082	1.14368	1.16327	1.05658	0.931756		1.35171								1.15562		1.1969		0.947735		0.946799	1.10253							1.0354		0.896966		0.86051		0.988514						0.838939	0.981108	0.992206		0.936442		0.832222
	0.989576		1.19111	0.969379	0.864018	1.11492	1.11267		1.04539								0.954873		0.962711		1.02327		1.00473	1.22638							1.08337		0.960189		1.00636								1.00547		1.1643		0.883604		1.06059
	1.07996		1.11441	1.02014	0.941927	1.18123	1.17186		0.98592								0.800725		1.04409		1.28844		0.928252	0.896524							0.916701		1.01746		0.936249								1.00663		1.01816		1.02408		1.0163
	1.08697		1.06736		1.07662	0.916884	1.14793		1.01195								1.23826		0.891946		1.18825		1.16375								1.01341		0.83226		0.968787								0.79479		1.06878		0.919131		1.06395
	1.04325		1.10676		1.14811		1.23613		0.92132								1.15931		0.996813		0.978415		1.04208								1.02495		1.02759		0.979683								0.962746		0.954667		0.823152		0.705601
	0.995428		1.09121		1.14561		0.960846		0.957933								0.899335		0.810107		1.13002		1.18809								0.956714												1.01663		1.06351		0.954778		1.00751
			1.09983		1.10001		1.07413		1.18849								1.18817		0.720154		1.25226		0.835225								1.06357												0.912757		1.10246		0.967514		0.931505
			1.13129		1.26403				1.06713										1.20383		1.09287		0.975965																				0.975333		1.01048		1.05106		0.859457
			1.12253		1.08295				1.08133										0.966135		0.959756		1.09151																				0.926709		1.139		1.16288		0.832562
			1.13495		1.02191				1.01431												0.930097		1.02174																				0.917394		0.973014		0.885957		0.835093
			0.937718						1.25122												0.848932		0.918339																				0.834714		0.471956		1.05874		0.604237
			1.08262																		0.985269		0.968317																				0.673129		0.807636		0.883585		0.861383
			1.12331																				1.10844																				0.983036		0.878501		0.664475		0.81961
			0.986671																																								1.05259		0.967429		0.879514		0.951074
			0.957843																																								0.959629		0.833896		0.853789
																																											0.871077		0.710938		0.838846
																																											0.69312		0.706219		0.783815
																																											0.731659				0.874357
																																											0.810927				0.922927
																																											0.648813				0.864935
																																											0.565861				0.933474
																																											0.862949				0.947392
																																															0.716252
																																															0.693242
[truncated: 44 more columns]

## Sheet: Figure S14B
	FRAP analysis_30% DGS-Ni-NTA on gradient nanoXs									FRAP analysis_30% DGS-Ni-NTA on flat surfaces
	Field 1	Field 2	Field 3	Field 4	Field 5	Mean	S.D.			Field 1	Field 2	Field 3	Field 4	Field 5	Mean	S.D.
Time	Relative intensity (%)								Time	Relative intensity (%)
4	69.7903	82.4291	73.1302	78.2057	75.7653	75.8641	4.82072		4	73.3509	75.6055	79.9416	78.7205	75.2647	76.5766	2.69205
8	71.7267	83.4348	74.4849	79.1675	77.3786	77.2385	4.47483		8	74.7008	76.6285	81.2122	79.6266	76.1048	77.6546	2.6798
12	73.4914	84.5345	75.9346	80.0393	78.5953	78.519	4.19698		12	75.9022	78.1889	82.6284	80.8078	77.1486	78.9352	2.74291
16	75.2446	85.6173	76.927	81.1334	79.7365	79.7318	4.01889		16	76.7912	79.8584	83.5963	81.6554	78.569	80.0941	2.64547
20	77.0703	86.5792	77.7485	81.8238	80.8243	80.8092	3.79701		20	77.8641	81.2852	84.856	82.665	79.2757	81.1892	2.75455
24	78.2811	87.6296	78.5855	82.7489	81.8713	81.8233	3.7948		24	78.638	82.8859	85.6637	82.794	80.6578	82.1279	2.63916
28	79.5861	87.954	79.4701	82.7731	81.913	82.3392	3.45354		28	78.9573	83.2661	86.6443	83.4828	81.47	82.7641	2.82802
32	80.7754	88.3542	80.2774	84.3691	82.6376	83.2827	3.26478		32	80.0628	84.4733	87.969	84.1774	82.4115	83.8188	2.90986
36	81.6712	89.0386	80.4746	84.6237	83.1929	83.8002	3.31965		36	80.1959	84.9298	88.3108	84.9932	82.2173	84.1294	3.08218
40	82.7939	89.4884	81.1831	84.6899	84.4674	84.5245	3.11575		40	80.7765	85.2108	88.6818	85.2048	83.1724	84.6093	2.9179
44	83.4778	89.8751	82.043	85.2068	84.9249	85.1055	2.95043		44	81.3965	86.4086	89.2524	85.8058	83.8133	85.3353	2.93886
48	83.655	90.0203	82.2251	85.6939	85.9407	85.507	2.94929		48	81.4968	86.504	90.1623	85.9478	84.2521	85.6726	3.17724
52	84.8337	90.4674	82.4643	86.0019	85.9319	85.9398	2.90716		52	81.9532	86.726	90.2658	86.3813	84.9896	86.0632	3.01027
56	85.7435	90.8275	83.0143	86.2804	86.507	86.4745	2.80599		56	82.4965	87.5728	90.0164	86.3868	85.155	86.3255	2.79346
60	86.5565	91.3082	83.4822	86.6156	86.929	86.9783	2.79655		60	82.9793	87.8302	90.9451	86.9954	84.8395	86.7179	3.02859
64	86.8435	91.7291	83.611	86.8191	86.9962	87.1998	2.90287		64	83.2039	88.6694	91.0727	86.797	85.3318	87.0149	3.02516
68	86.9587	92.0644	83.9111	87.2038	87.6872	87.565	2.92014		68	83.3205	88.9699	91.844	86.7279	85.975	87.3675	3.21454
72	87.7627	92.3899	84.5593	87.7119	87.6153	88.0078	2.80161		72	83.7757	89.4039	92.1527	87.344	86.7906	87.8934	3.11837
76	87.8498	92.8549	84.9969	88.2142	88.1151	88.4062	2.82162		76	84.1218	89.8771	92.4485	87.4505	86.5056	88.0807	3.19593
80	88.5844	92.9519	85.207	87.8763	88.3347	88.5909	2.78592		80	84.3619	90.258	92.9596	87.6824	87.2561	88.5036	3.25263
84	89.0618	93.2913	85.2765	87.8944	88.7635	88.8575	2.89223		84	84.9493	90.2176	93.2243	88.3166	87.1055	88.7627	3.14282
88	89.1607	93.2913	85.5487	88.302	89.0044	89.0614	2.77581		88	84.7812	90.9447	93.2243	88.3286	87.1122	88.8782	3.29261
92	89.7918	93.2832	85.7795	88.9282	89.0034	89.3572	2.67916		92	85.115	90.8032	93.7917	88.4439	87.5897	89.1487	3.29744
96	90.1592	93.9083	86.2015	88.6816	89.6178	89.7137	2.79297		96	85.4689	91.1195	93.9315	89.0116	87.2944	89.3652	3.29859
100	90.2225	93.6989	86.3531	89.0746	89.8291	89.8356	2.6354		100	85.5537	91.2386	94.0724	88.6905	87.4233	89.3957	3.33229
104	90.4829	93.9302	86.7681	88.9792	89.9505	90.0222	2.60609		104	86.1139	91.6523	94.5619	88.7844	87.895	89.8015	3.32997
108	90.7861	94.3744	86.7681	88.9629	89.9739	90.1731	2.78947		108	86.3233	91.7551	95.1492	88.3676	88.3258	89.9842	3.48493
112	91.1095	94.681	87.0467	89.1505	90.2704	90.4516	2.81247		112	85.9271	91.8498	94.8587	89.3888	88.3922	90.0833	3.41108
116	91.6018	94.5988	87.354	89.2805	90.3716	90.6413	2.70717		116	86.5986	92.0096	95.1013	89.4925	89.1874	90.4779	3.2174
120	91.4225	94.6669	87.5277	88.1842	90.152	90.3907	2.84925		120	86.9057	92.2795	95.4786	89.6202	88.9157	90.6399	3.31881
124	91.8564	94.9253	87.7509	89.9216	90.3122	90.9533	2.66095		124	86.7112	92.2788	95.5892	89.787	88.6804	90.6093	3.43432
128	92.2147	94.9253	87.8438	90.4377	90.3564	91.1556	2.61984		128	86.5739	92.3981	95.8989	89.8219	89.2311	90.7848	3.5295
132	92.3027	95.0811	87.8991	89.9392	90.746	91.1936	2.6912		132	86.9955	92.5722	96.1313	89.6904	89.7447	91.0268	3.46862
136	92.2281	95.0268	87.8091	90.2104	90.7517	91.2052	2.66365		136	89.4874	93.0329	96.0689	89.9905	89.2289	91.5617	2.94501
140	92.3034	95.3859	87.9654	90.2888	90.929	91.3745	2.73648		140	87.2039	93.3225	96.3413	90.0858	89.4465	91.28	3.57736
144	92.6541	95.5458	88.0644	90.5689	91.1675	91.6001	2.75822		144	87.157	92.8993	96.3413	89.6221	90.445	91.2929	3.48865
148	92.7926	95.7014	88.0473	90.6508	90.9879	91.636	2.83435		148	87.5404	93.6164	96.164	90.7352	89.6588	91.543	3.38657
152	93.3643	95.8255	88.4243	91.0063	91.3685	91.9978	2.76893		152	87.5959	93.7201	96.2766	90.8384	89.4721	91.5806	3.44618
156	93.5182	96.1663	88.4669	90.8084	91.0411	92.0002	2.93619		156	87.5144	93.5351	96.535	90.8138	90.3339	91.7464	3.42436
160	93.288	96.2368	88.3147	90.8495	91.1588	91.9696	2.96721		160	87.8804	93.5848	97.0925	90.6286	89.9529	91.8278	3.5826
164	93.4031	96.3563	88.3363	90.6599	91.0541	91.9619	3.0435		164	88.1311	93.6835	97.0925	90.6925	90.5127	92.0224	3.45166
168	93.3954	96.7561	88.95	90.1822	90.9253	92.0418	3.09518		168	87.888	94.1581	97.0196	91.2846	90.4935	92.1688	3.5143
172	93.8435	96.7806	89.2054	90.4733	91.1354	92.2877	3.03016		172	88.2707	94.3161	97.1056	91.2417	90.3358	92.254	3.47711
176	94.1705	96.5357	88.6808	90.6598	91.6895	92.3473	3.06556		176	88.0689	94.378	97.176	90.761	90.7915	92.2351	3.55735
180	94.0082	96.6729	88.9969	91.0491	91.6694	92.4793	2.94758		180	88.0782	94.6562	97.3158	91.44	90.1932	92.3367	3.66415
184	93.9728	96.9619	88.771	91.1359	91.9532	92.559	3.0873		184	88.3688	94.1479	97.4088	91.354	90.2417	92.3042	3.53909
188	93.9436	97.0988	89.1102	91.3645	91.9901	92.7015	3.00292		188	88.6265	94.4944	97.6947	91.2672	91.185	92.6536	3.5035
192	94.323	96.8664	89.2924	91.1577	91.9755	92.723	2.93708		192	88.7108	94.4856	97.8365	91.1759	90.4416	92.5301	3.63196
196	94.4078	97.1198	89.3522	90.8758	91.9666	92.7444	3.06247		196	88.7142	94.4117	97.4048	91.3357	91.4299	92.6592	3.33234
